# Supplementary material for: Synthesis and Characterization of New-Type Soluble β-Substituted Zinc Phthalocyanine Derivative of Clofoctol
Source: Molecules. 2023 May 15;28(10):4102. doi: 10.3390/molecules28104102 (PMC10223450; doi:10.3390/molecules28104102)
Supplement: Supplementary file 1 [file molecules-28-04102-s001.zip]

Archive with 1 entries (1 files):
- molecules-2398119-supplementary.pdf
